# Supplementary material for: Magneto-Chemotaxis in Sediment: First Insights
Source: PLoS One. 2014 Jul 17;9(7):e102810. doi: 10.1371/journal.pone.0102810 (PMC4102565; doi:10.1371/journal.pone.0102810)
Supplement: Table S1 — Data. This table contains all experimental data underlying Figures 1–8. (XLS) [file pone.0102810.s001.xls]

## Sheet: fig1c
Bavaricum and cocci concentration in Earth field,reference profile
depth/mm	bava/ul	std	depth/mm	cocci/ul	std		depth/mm	O2/umol/L
1	1.9071	1.0218	1	2.0403	1.127		-8.2	273.741
2	4.014	1.6831	2	3.5735	0.98069		-8	276.563
3	9.2916	2.7949	3	7.8619	2.2554		-7.8	274.896
4	12.608	3.6758	4	8.8474	1.7593		-7.6	276.648
5	14.976	5.1006	5	12.496	2.5373		-7.4	278.328
6	26.635	10.817	6	12.837	3.3972		-7.2	280.896
7	14.589	3.9923	7	12.973	2.4335		-7	281.297
8	14.261	3.4607	8	18.022	4.4392		-6.8	280.26
9	11.719	2.3005	9	18.089	4.2203		-6.6	278.431
10	11.828	1.618	10	16.861	3.9034		-6.4	275.327
11	11.158	1.7203	11	17.647	4.1413		-6.2	275.074
12	11.314	1.6496	12	12.88	2.5308		-6	275.809
13	12.713	1.9334	13	13.588	3.9057		-5.8	275.803
14	11.801	2.0734	14	7.9473	1.6384		-5.6	276.338
15	11.271	2.4087	15	6.8332	2.3991		-5.4	278.431
16	11.084	2.6379	16	5.0409	2.2941		-5.2	279.495
17	11.943	3.2669	17	3.1222	1.3213		-5	278.851
18	8.7432	2.8608	18	1.2183	0.34481		-4.8	277.507
19	6.9456	2.036	19	0.60932	0.18966		-4.6	276.637
20	6.2296	1.6876	20	0.27753	0.11053		-4.4	276.486
21	4.7995	1.3342	21	0.27175	0.11636		-4.2	277.173
22	3.9334	0.79157	22	0.18824	0.07756		-4	278.738
23	3.47	0.65115	23	0.19639	0.05476		-3.8	281.814
24	2.6671	0.59915	24	0.12418	0.04747		-3.6	286.856
25	3.7685	1.1082	25	0.85468	0.51745		-3.4	286.93
							-3.2	283.263
							-3	278.948
							-2.8	277.996
							-2.6	277.491
							-2.4	276.806
							-2.2	277.603
							-2	276.752
							-1.8	274.572
							-1.6	274.75
							-1.4	275.84
							-1.2	275.435
							-1	277.212
							-0.8	279.861
							-0.6	281.403
							-0.4	281.939
							-0.2	277.676
							0	271.298
							0.2	268.063
							0.4	267.234
							0.6	264.2
							0.8	257.995
							1	250.114
							1.2	239.426
							1.4	225.367
							1.6	209.546
							1.8	188.382
							2	171.886
							2.2	154.833
							2.4	138.368
							2.6	122.025
							2.8	104.785
							3	88.5394
							3.2	73.5215
							3.4	61.2314
							3.6	50.1139
							3.8	40.1287
							4	31.6134
							4.2	24.7727
							4.4	19.3241
							4.6	13.5739
							4.8	8.28097
							5	4.63594
							5.2	2.79059
							5.4	1.50057
							5.6	0.47632
							5.8	-0.41875
							6	-0.61687
							6.2	-0.36868
							6.4	-0.20198
							6.6	-0.39098
							6.8	-0.662
							7	-0.51555
							7.2	-0.56627
							7.4	-0.3719
							7.6	-0.57173
							7.8	-0.5341
							8	-0.43129
							8.2	-0.3079
							8.4	-0.11214
							8.6	-0.62308
							8.8	-0.84918
							9	-0.9209
							9.2	-0.98126
							9.4	-0.69835
							9.6	-0.61687
							9.8	-0.57988
							10	-0.82517
							10.2	-0.85551
							10.4	-0.68055
							10.6	-0.70874
							10.8	-0.87856
							11	-0.58513
							11.2	-0.62737
							11.4	-0.61933
							11.6	-0.94706
							11.8	-0.55447
							12	-0.66993
							12.2	-0.90118
							12.4	-1.01632
							12.6	-1.00088
							12.8	-1.0294
							13	-0.8122
							13.2	-0.79483
							13.4	-0.95671
							13.6	-0.6501
							13.8	-0.69781
							14	-0.89593
							14.2	-0.85916
							14.4	-0.67604
							14.6	-0.5935
							14.8	-0.61151
							15	-0.25215
							15.2	-0.30189
							15.4	-0.12372
							15.6	-0.20123
							15.8	-0.19029
							16	-0.20712
							16.2	-0.5132
							16.4	-0.39184
							16.6	-0.64603
							16.8	-0.60711
							17	-0.26534
							17.2	-0.33459
							17.4	-0.45552
							17.6	-0.44083
							17.8	-0.24958
							18	-0.60529
							18.2	-0.76985
							18.4	-0.49851
							18.6	-0.48275
							18.8	-0.75709
							19	-0.91404
							19.2	-0.5861
							19.4	-0.55126
							19.6	-0.70885
							19.8	-0.60154
							20	-0.69073
							20.2	-0.81048
							20.4	-0.75591
							20.6	-0.79612
							20.8	-0.78486
							21	-0.37061
							21.2	-0.65267
							21.4	-0.62351
							21.6	-0.76438
							21.8	-0.5325
							22	-0.27151
							22.2	-0.42415
							22.4	-0.45177
							22.6	-0.43886
							22.8	-0.55143
							23	-0.44667
							23.2	-0.88267
							23.4	-0.77116
							23.6	-0.46618
							23.8	-0.6739
							24	-1.33024
							24.2	-0.55878
							24.4	-0.48014
							24.6	-0.69987
							24.8	-0.54903
							25	-0.44967
							25.2	-0.38408
							25.4	-0.54993
							25.6	-0.49694
							25.8	-0.45717
							26	-0.59511
							26.2	-0.5873
							26.4	-0.92305
							26.6	-0.92785
							26.8	-0.64253
							27	-0.65979
							27.2	-0.52111
							27.4	-0.60621
							27.6	-0.54002
							27.8	-0.9205
							28	-1.18781
							28.2	-0.77941
							28.4	-0.96342
							28.6	-1.21557
							28.8	-0.93776
							29	-0.96222
							29.2	-0.85446
							29.4	-0.74234
							29.6	-0.74549
							29.8	-0.67045
							30	-0.77581
							30.2	-0.60681
							30.4	-0.93611
							30.6	-1.31418
							30.8	-1.0035
							31	-0.86076
							31.2	-1.04192
							31.4	-1.45091
							31.6	-0.90534
							31.8	-0.86436

## Sheet: fig4a,b,c
oxygen					bava					cocci
	day 0	day 19	day 38			day 0	day 19	day 38			day 0	day 19	day 38
depth/mm	O2/umol/L	O2/umol/L	O2/umol/L		depth/mm	cells/ul	cells/ul	cells/ul		depth/mm	cells/ul	cells/ul	cells/ul
-8	306.645	-0.49287	-0.49287		2	52.64	856.8	846.72		2	100.8	470.4	51.52
-7.9	304.655	-0.64982	-0.64982		4	1263.36	1649.76	371.84		4	184.8	537.6	28
-7.8	303.598	-0.43818	-0.43818		6	72.8	315.84	97.44		6	481.6	190.4	17.92
-7.7	303.14	-0.54613	-0.54613		8	8.96	268.8	100.8		8	179.2	201.6	15.68
-7.6	303.475	-0.36077	-0.36077		10	16.8	61.6	28		10	95.2	123.2	5.6
-7.5	304.535	-0.48008	-0.48008		12	89.6	571.2	6.72		12	100.8	39.2	3.36
-7.4	306.484	-0.52625	-0.52625		14	305.76	231.84	7.84		14	6.72	8.96	2.24
-7.3	310.492	-0.73149	-0.73149		16	650.72	50.4	6.72		16	5.6	14.56	0
-7.2	314.26	-0.83233	-0.83233		18	211.68	1.12	11.2		18	2.24	6.72	0
-7.1	317.459	-0.63845	-0.63845		20	70.56	2.24	5.6		20	1.12	0	0
-7	320.825	-0.74285	-0.74285		22	45.92	7.84	4.48		22	0	0	0
-6.9	325.41	-0.93531	-0.93531		24	256.48	17.92	1.12		24	0	0	0
-6.8	328.859	-0.90264	-0.90264		26	59.36	13.44	4.48		26	0	0	0
-6.7	331.248	-0.95591	-0.95591		28	16.8	15.68	0		28	0	0	3.36
-6.6	333.978	-0.71515	-0.71515		30	10.08				30	1.12
-6.5	335.971	-0.83517	-0.83517
-6.4	337.4	-0.50707	-0.50707
-6.3	337.86	-1.1995	-1.1995
-6.2	337.182	-0.84583	-0.84583
-6.1	335.816	-1.01698	-1.01698
-6	334.926	-1.09084	-1.09084
-5.9	334.005	-1.03189	-1.03189
-5.8	332.002	-0.87708	-0.87708
-5.7	329.444	-0.88915	-0.88915
-5.6	325.304	-0.84512	-0.84512
-5.5	320.35	-0.8856	-0.8856
-5.4	320.284	-1.05107	-1.05107
-5.3	325.719	-1.13984	-1.13984
-5.2	330.213	-1.0809	-1.0809
-5.1	333.338	-1.07593	-1.07593
-5	336.442	-1.32094	-1.32094
-4.9	338.691	-1.45587	-1.45587
-4.8	339.743	-1.51908	-1.51908
-4.7	339.071	-1.29963	-1.29963
-4.6	336.958	-1.29253	-1.29253
-4.5	334.548	-1.27123	-1.27123
-4.4	332.051	-1.47505	-1.47505
-4.3	329.209	-1.27975	-1.27975
-4.2	327.463	-1.24566	-1.24566
-4.1	327.744	-1.32236	-1.32236
-4	329.859	-1.21086	-1.21086
-3.9	332.678	-1.02053	-1.02053
-3.8	335.655	-0.94312	-0.94312
-3.7	337.126	-0.81103	-0.81103
-3.6	334.895	-0.89909	-0.89909
-3.5	330.755	-1.00065	-1.00065
-3.4	324.01	-1.15263	-1.15263
-3.3	317.121	-0.0767	-0.0767
-3.2	313.452	-0.21732	-0.21732
-3.1	311.433	-0.19317	-0.19317
-3	309.769	-0.1882	-0.1882
-2.9	307.754	-0.95306	-0.95306
-2.8	305.303	-1.13274	-1.13274
-2.7	303.886	-1.05391	-1.05391
-2.6	302.52	-1.09581	-1.09581
-2.5	302.574	-1.13842	-1.13842
-2.4	303.069	-0.97863	-0.97863
-2.3	303.683	-1.04184	-1.04184
-2.2	302.769	-0.99497	-0.99497
-2.1	299.512	-0.99212	-0.99212
-2	292.82	-1.02763	-1.02763
-1.9	288.86	-0.81529	-0.81529
-1.8	287.673	-0.76842	-0.76842
-1.7	287.656	-0.94454	-0.94454
-1.6	288.664	-0.92182	-0.92182
-1.5	289.712	-1.05533	-1.05533
-1.4	291.09	-0.94525	-0.94525
-1.3	293.312	-1.04965	-1.04965
-1.2	295.32	-1.2556	-1.2556
-1.1	296.813	-1.2208	-1.2208
-1	297.667	-1.39054	-1.39054
-0.9	297.988	-1.62845	-1.62845
-0.8	298.205	-1.47008	-1.47008
-0.7	298.271	-1.44096	-1.44096
-0.6	299.228	-1.52334	-1.52334
-0.5	300.656	-1.71793	-1.71793
-0.4	302.195	-1.55388	-1.55388
-0.3	303.788	-1.21867	-1.21867
-0.2	304.369	-1.46511	-1.46511
-0.1	304.246	-1.3948	-1.3948
0	303.93	-1.3671	-1.3671
0.1	303.908	-1.23785	-1.23785
0.2	303.538	-1.19808	-1.19808
0.3	303.034	-1.63271	-1.63271
0.4	302.271	-1.88695	-1.88695
0.5	300.977	-1.48002	-1.48002
0.6	299.817	-1.59649	-1.59649
0.7	298.528	-1.7648	-1.7648
0.8	296.926	-1.74705	-1.74705
0.9	295.87	-1.95229	-1.95229
1	295.089	-1.94803	-1.94803
1.1	295.086	-1.79108	-1.79108
1.2	294.488	-1.61637	-1.61637
1.3	293.511	-1.28969	-1.28969
1.4	291.482	-1.16825	-1.16825
1.5	288.759	-0.85293	-0.85293
1.6	284.224	-1.20731	-1.20731
1.7	274.863	-1.19524	-1.19524
1.8	262.392	-1.20305	-1.20305
1.9	247.16	-1.40332	-1.40332
2	229.596	-1.29395	-1.29395
2.1	209.622	-1.41752	-1.41752
2.2	189.783	-1.45445	-1.45445
2.3	168.357	-1.69236	-1.69236
2.4	147.068	-1.31242	-1.31242
2.5	126.581	-1.45232	-1.45232
2.6	108.703	-1.29821	-1.29821
2.7	93.2157	-1.40616	-1.40616
2.8	79.3948	-1.32165	-1.32165
2.9	67.6016	-1.41255	-1.41255
3	55.1045	-1.24495	-1.24495
3.1	45.8394	-0.77339	-0.77339
3.2	38.5231	-1.09723	-1.09723
3.3	33.9687	-1.02124	-1.02124
3.4	29.3944	-0.85151	-0.85151
3.5	24.0482	-0.75066	-0.75066
3.6	20.5342	-0.89199	-0.89199
3.7	16.4585	-0.56104	-0.56104
3.8	11.5859	-0.88418	-0.88418
3.9	8.13372	-0.70947	-0.70947
4	5.86185	-0.81955	-0.81955
4.1	3.93157	-0.49287	-0.49287
4.2	2.25412	-0.64982	-0.64982
4.3	0.88986	-0.43818	-0.43818
4.4	0.67751	-0.54613	-0.54613
4.5	-0.10653	-0.36077	-0.36077
4.6	0.09374	-0.48008	-0.48008
4.7	0.34728	-0.52625	-0.52625
4.8	0.40054	-0.73149	-0.73149
4.9	0.38563	-0.83233	-0.83233
5	0.08664	-0.63845	-0.63845
5.1	0.51275	-0.74285	-0.74285
5.2	0.4254	-0.93531	-0.93531
5.3	0.51488	-0.90264	-0.90264
5.4	0.61218	-0.95591	-0.95591
5.5	0.33379	-0.71515	-0.71515
5.6	0.43108	-0.83517	-0.83517
5.7	0.37285	-0.50707	-0.50707
5.8	0.4183	-1.1995	-1.1995
5.9	0.56744	-0.84583	-0.84583
6	0.25425	-1.01698	-1.01698
6.1	0.57738	-1.09084	-1.09084
6.2	0.48576	-1.03189	-1.03189
6.3	0.46801	-0.87708	-0.87708
6.4	0.33094	-0.88915	-0.88915
6.5	0.46446	-0.84512	-0.84512
6.6	0.35722	-0.8856	-0.8856
6.7	-0.02202	-1.05107	-1.05107
6.8	0.05397	-1.13984	-1.13984
6.9	0.66615	-1.0809	-1.0809
7	1.07238	-1.07593	-1.07593
7.1	1.03403	-1.32094	-1.32094
7.2	0.84228	-1.45587	-1.45587
7.3	0.87139	-1.51908	-1.51908
7.4	0.92466	-1.29963	-1.29963
7.5	0.86216	-1.29253	-1.29253
7.6	0.89128	-1.27123	-1.27123
7.7	0.73504	-1.47505	-1.47505
7.8	0.76487	-1.27975	-1.27975
7.9	0.67751	-1.24566	-1.24566
8	0.55465	-1.32236	-1.32236
8.1	0.57951	-1.21086	-1.21086
8.2	0.52269	-1.02053	-1.02053
8.3	0.50636	-0.94312	-0.94312
8.4	0.70876	-0.81103	-0.81103
8.5	0.6626	-0.89909	-0.89909
8.6	0.71728	-1.00065	-1.00065
8.7	1.07095	-1.15263	-1.15263
8.8	1.02834	-0.0767	-0.0767
8.9	0.95022	-0.21732	-0.21732
9	1.05817	-0.19317	-0.19317
9.1	1.02479	-0.1882	-0.1882
9.2	1.11925	-0.95306	-0.95306
9.3	0.98005	-1.13274	-1.13274
9.4	0.89128	-1.05391	-1.05391
9.5	0.95164	-1.09581	-1.09581
9.6	0.35438	-1.13842	-1.13842
9.7	0.1605	-0.97863	-0.97863
9.8	0.10085	-1.04184	-1.04184
9.9	0.33947	-0.99497	-0.99497
10	-0.49287	-0.99212	-0.99212
10.1	-0.64982	-1.02763	-1.02763
10.2	-0.43818	-0.81529	-0.81529
10.3	-0.54613	-0.76842	-0.76842
10.4	-0.36077	-0.94454	-0.94454
10.5	-0.48008	-0.92182	-0.92182
10.6	-0.52625	-1.05533	-1.05533
10.7	-0.73149	-0.94525	-0.94525
10.8	-0.83233	-1.04965	-1.04965
10.9	-0.63845	-1.2556	-1.2556
11	-0.74285	-1.2208	-1.2208
11.1	-0.93531	-1.39054	-1.39054
11.2	-0.90264	-1.62845	-1.62845
11.3	-0.95591	-1.47008	-1.47008
11.4	-0.71515	-1.44096	-1.44096
11.5	-0.83517	-1.52334	-1.52334
11.6	-0.50707	-1.71793	-1.71793
11.7	-1.1995	-1.55388	-1.55388
11.8	-0.84583	-1.21867	-1.21867
11.9	-1.01698	-1.46511	-1.46511
12	-1.09084	-1.3948	-1.3948
12.1	-1.03189	-1.3671	-1.3671
12.2	-0.87708	-1.23785	-1.23785
12.3	-0.88915	-1.19808	-1.19808
12.4	-0.84512	-1.63271	-1.63271
12.5	-0.8856	-1.88695	-1.88695
12.6	-1.05107	-1.48002	-1.48002
12.7	-1.13984	-1.59649	-1.59649
12.8	-1.0809	-1.7648	-1.7648
12.9	-1.07593	-1.74705	-1.74705
13	-1.32094	-1.95229	-1.95229
13.1	-1.45587	-1.94803	-1.94803
13.2	-1.51908	-1.79108	-1.79108
13.3	-1.29963	-1.61637	-1.61637
13.4	-1.29253	-1.28969	-1.28969
13.5	-1.27123	-1.16825	-1.16825
13.6	-1.47505	-0.85293	-0.85293
13.7	-1.27975	-1.20731	-1.20731
13.8	-1.24566	-1.19524	-1.19524
13.9	-1.32236	-1.20305	-1.20305
14	-1.21086	-1.40332	-1.40332
14.1	-1.02053	-1.29395	-1.29395
14.2	-0.94312	-1.41752	-1.41752
14.3	-0.81103	-1.45445	-1.45445
14.4	-0.89909	-1.69236	-1.69236
14.5	-1.00065	-1.31242	-1.31242
14.6	-1.15263	-1.45232	-1.45232
14.7	-0.0767	-1.29821	-1.29821
14.8	-0.21732	-1.40616	-1.40616
14.9	-0.19317	-1.32165	-1.32165
15	-0.1882	-1.41255	-1.41255
15.1	-0.95306	-1.24495	-1.24495
15.2	-1.13274	-0.77339	-0.77339
15.3	-1.05391	-1.09723	-1.09723
15.4	-1.09581	-1.02124	-1.02124
15.5	-1.13842	-0.85151	-0.85151
15.6	-0.97863	-0.75066	-0.75066
15.7	-1.04184	-0.89199	-0.89199
15.8	-0.99497	-0.56104	-0.56104
15.9	-0.99212	-0.88418	-0.88418
16	-1.02763	-0.70947	-0.70947
16.1	-0.81529	-0.81955	-0.81955
16.2	-0.76842	-0.49287	-0.49287
16.3	-0.94454	-0.64982	-0.64982
16.4	-0.92182	-0.43818	-0.43818
16.5	-1.05533	-0.54613	-0.54613
16.6	-0.94525	-0.36077	-0.36077
16.7	-1.04965	-0.48008	-0.48008
16.8	-1.2556	-0.52625	-0.52625
16.9	-1.2208	-0.73149	-0.73149
17	-1.39054	-0.83233	-0.83233
17.1	-1.62845	-0.63845	-0.63845
17.2	-1.47008	-0.74285	-0.74285
17.3	-1.44096	-0.93531	-0.93531
17.4	-1.52334	-0.90264	-0.90264
17.5	-1.71793	-0.95591	-0.95591
17.6	-1.55388	-0.71515	-0.71515
17.7	-1.21867	-0.83517	-0.83517
17.8	-1.46511	-0.50707	-0.50707
17.9	-1.3948	-1.1995	-1.1995
18	-1.3671	-0.84583	-0.84583
18.1	-1.23785	-1.01698	-1.01698
18.2	-1.19808	-1.09084	-1.09084
18.3	-1.63271	-1.03189	-1.03189
18.4	-1.88695	-0.87708	-0.87708
18.5	-1.48002	-0.88915	-0.88915
18.6	-1.59649	-0.84512	-0.84512
18.7	-1.7648	-0.8856	-0.8856
18.8	-1.74705	-1.05107	-1.05107
18.9	-1.95229	-1.13984	-1.13984
19	-1.94803	-1.0809	-1.0809
19.1	-1.79108	-1.07593	-1.07593
19.2	-1.61637	-1.32094	-1.32094
19.3	-1.28969	-1.45587	-1.45587
19.4	-1.16825	-1.51908	-1.51908
19.5	-0.85293	-1.29963	-1.29963
19.6	-1.20731	-1.29253	-1.29253
19.7	-1.19524	-1.27123	-1.27123
19.8	-1.20305	-1.47505	-1.47505
19.9	-1.40332	-1.27975	-1.27975
20	-1.29395	-1.24566	-1.24566
20.1	-1.41752	-1.32236	-1.32236
20.2	-1.45445	-1.21086	-1.21086
20.3	-1.69236	-1.02053	-1.02053
20.4	-1.31242	-0.94312	-0.94312
20.5	-1.45232	-0.81103	-0.81103
20.6	-1.29821	-0.89909	-0.89909
20.7	-1.40616	-1.00065	-1.00065
20.8	-1.32165	-1.15263	-1.15263
20.9	-1.41255	-0.0767	-0.0767
21	-1.24495	-0.21732	-0.21732
21.1	-0.77339	-0.19317	-0.19317
21.2	-1.09723	-0.1882	-0.1882
21.3	-1.02124	-0.95306	-0.95306
21.4	-0.85151	-1.13274	-1.13274
21.5	-0.75066	-1.05391	-1.05391
21.6	-0.89199	-1.09581	-1.09581
21.7	-0.56104	-1.13842	-1.13842
21.8	-0.88418	-0.97863	-0.97863
21.9	-0.70947	-1.04184	-1.04184
22	-0.81955	-0.99497	-0.99497

## Sheet: fig5a,5b
m.bava								cocci
depth/mm	Earth	std.	zero field	std.	alternating field	std.		depth/mm	Earth	std.	zero field	std.	alternating field	std.
1	1.9071	1.0218	0.79067	0.26705	0.73587	0.14717		1	2.0403	1.127	1.7078	0.43732	0.09812	0.09812
2	4.014	1.6831	2.2118	0.59598	1.6189	1.0302		2	3.5735	0.98069	6.2748	1.478	0.19623	0.19623
3	9.2916	2.7949	5.433	3.162	4.5133	0.09812		3	7.8619	2.2554	8.372	2.2964	0.5887	0.5887
4	12.608	3.6758	4.8671	1.0833	22.616	10.351		4	8.8474	1.7593	10.115	2.5064	1.1283	0.9321
5	14.976	5.1006	7.2277	1.9707	12.166	3.7284		5	12.496	2.5373	9.4325	1.571	2.0604	2.0604
6	26.635	10.817	7.2331	1.356	7.1134	1.4227		6	12.837	3.3972	9.0779	1.5634	0.9321	0.73587
7	14.589	3.9923	5.7639	0.87133	7.3587	0.29435		7	12.973	2.4335	12.264	4.0417	1.0793	0.68681
8	14.261	3.4607	4.6949	0.87492	6.6228	0.44152		8	18.022	4.4392	12.482	3.6132	1.3246	0.44152
9	11.719	2.3005	4.2009	0.64113	6.3285	0.34341		9	18.089	4.2203	9.808	1.9519	0.83399	0.34341
10	11.828	1.618	4.4023	0.62662	7.5549	2.1586		10	16.861	3.9034	8.1121	1.0358	0.9321	0.34341
11	11.158	1.7203	5.0823	0.87084	4.7096	1.2755		11	17.647	4.1413	8.3924	1.027	0.83399	0.83399
12	11.314	1.6496	5.9097	0.97041	3.9737	1.6189		12	12.88	2.5308	6.9067	1.0233	0.39246	0.29435
13	12.713	1.9334	5.9191	1.1011	2.9435	0.78493		13	13.588	3.9057	8.309	2.2826	0.19623	0.19623
14	11.801	2.0734	5.5962	0.91818	2.3548	0.39246		14	7.9473	1.6384	9.0188	2.7543	0.29435	0.09812
15	11.271	2.4087	5.3943	0.81326	3.4341	0.19623		15	6.8332	2.3991	9.9975	3.7048	0.24529	0.04906
16	11.084	2.6379	4.1613	0.55555	2.6982	0.83399		16	5.0409	2.2941	7.5313	2.0135	0.34341	0.04906
17	11.943	3.2669	4.0818	0.51256	2.7473	0.49058		17	3.1222	1.3213	6.0635	1.8015	0.04906	0.04906
18	8.7432	2.8608	5.0243	0.79039	2.9435	1.2755		18	1.2183	0.34481	4.8442	2.1283	0.09812	0.09812
19	6.9456	2.036	3.9246	0.47999	3.4831	0.44152		19	0.60932	0.18966	3.1721	1.3121	0.24529	0.04906
20	6.2296	1.6876	2.8507	0.4431	4.5624	0.44152		20	0.27753	0.11053	2.3591	1.1638	0.24529	0.04906
21	4.7995	1.3342	2.6974	0.46335	5.0039	0.78493		21	0.27175	0.11636	0.91518	0.42164	0.24529	0.24529
22	3.9334	0.79157	2.8953	0.3156	5.0039	1.2755		22	0.18824	0.07756	0.73165	0.30118	0.24529	0.04906
23	3.47	0.65115	2.587	0.44426	5.4945	0.49058		23	0.19639	0.05476	0.49702	0.18173	0.24529	0.04906
24	2.6671	0.59915	2.6329	0.47239	6.0832	2.4529		24	0.12418	0.04747	0.69494	0.2615	0.09812	0
25	3.7685	1.1082	2.6007	0.57097	8.5852	3.7775		25	0.85468	0.51745	1.9013	0.83489	0.04906	0.04906

## Sheet: fig6b,6d
M3					M4
depth/mm	bava/ul	std.	cocci/ul	std.	depth/mm	bava/ul	std.	cocci/ul	std.
2	75.04	8.66256	33.6	5.79655	2	1.12	1.0583	0	0
4	301.28	17.3574	168	12.9615	4	3.36	1.83303	3.36	1.83303
6	30.24	5.49909	280	16.7332	6	2.24	1.49666	0	0
8	12.32	3.50999	140	11.8322	8	4.48	2.1166	0	0
10	19.04	4.36348	89.6	9.46573	10	3.36	1.83303	4.48	2.1166
12	96.32	9.81428	145.6	12.0665	12	6.72	2.5923	1.12	1.0583
14	26.88	5.18459	33.6	5.79655	14	5.6	2.36643	1.12	1.0583
16	7.84	2.8	16.8	4.09878	16	11.2	3.34664	0	0
18	2.24	1.49666	5.6	2.36643	18	5.6	2.36643	0	0
20	23.52	4.84974	16.8	4.09878	20	2.24	1.49666	0	0
22	11.2	3.34664	11.2	3.34664	22	8.96	2.99333	0	0
24	3.36	1.83303	11.2	3.34664	24	29.12	5.3963	3.36	1.83303
26	22.4	4.73286	0	0	26	21.28	4.61303	1.12	1.0583
28	0	0	2.24	1.49666	28	8.96	2.99333	1.12	1.0583
30	0	0	0	0	30	8.96	2.99333	1.12	1.0583
32	0	0	0	0	32	2.24	1.49666	0	0
34	0	0	0	0	34	4.48	2.1166	1.12	1.0583
36	0	0	0	0

## Sheet: fig7b,7d
M1					M2
depth/mm	bava/ul	std.	cocci/ul	std.	depth/mm	bava/ul	std.	cocci/ul	std.
2	26.88	5.18459	8.96	2.99333	2	0	0	0	0
4	21.28	4.61303	22.4	4.73286	4	0	0	2.24	1.49666
6	256.48	16.015	179.2	13.3866	6	2.24	1.49666	1.12	1.0583
8	140	11.8322	106.4	10.315	8	0	0	0	0
10	229.6	15.1526	5.6	2.36643	10	0	0	0	0
12	114.24	10.6883	10.08	3.1749	12	2.24	1.49666	0	0
14	239.68	15.4816	2.24	1.49666	14	2.24	1.49666	0	0
16	54.88	7.4081	3.36	1.83303	16	1.12	1.0583	1.12	1.0583
18	109.76	10.4766	0	0	18	104.16	10.2059	0	0
20	6.72	2.5923	3.36	1.83303	20	44.8	6.69328	0	0
22	14.56	3.81576	0	0	22	36.96	6.07947	0	0
24	2.24	1.49666	0	0	24	3.36	1.83303	0	0
26	4.48	2.1166	0	0	26	17.92	4.2332	0	0
28	0	0	0	0	28	16.8	4.09878	0	0
30					30	82.88	9.10385	0	0
32					32	81.76	9.04212	0	0
34					34	41.44	6.43739	0	0
36					36	44.8	6.69328	0	0
					38	64.96	8.05978	0	0
					40	54.88	7.4081	0	0

## Sheet: fig8
M7			M5			M6
depth/mm	bava/ul	std.	depth/mm	bava/ul	std.	depth/mm	bava/ul	std.
2	0	0	2	4.48	2.1166	2	0	0
4	51.52	7.17774	4	1.12	1.0583	4	10	3.34664
6	29.12	5.3963	6	3.36	1.83303	6	0	0
8	11.2	3.34664	8	43.68	6.60908	8	8	2.99333
10	8.96	2.99333	10	1.12	1.0583	10	3	1.83303
12	16.8	4.09878	12	2.24	1.49666	12	8	2.99333
14	45.92	6.77643	14	5.6	2.36643	14	10	3.34664
16	89.6	9.46573	16	12.32	3.50999	16	5	2.36643
18	86.24	9.28655	18	5.6	2.36643	18	3	1.83303
20	6.72	2.5923	20	2.24	1.49666	20	12	3.66606
22	3.36	1.83303	22	2.24	1.49666	22	31	5.89237
24	1.12	1.0583	24	7.84	2.8	24	51	7.55778
26	1.12	1.0583				26	27	5.49909
28	6.72	2.5923				28	16	4.2332
30	0	0				30	77	9.28655
32	0	0				32	5	2.36643
